# Supplementary material for: Inferring gene regulatory network from single-cell transcriptomes with graph autoencoder model
Source: PLoS Genet. 2023 Sep 13;19(9):e1010942. doi: 10.1371/journal.pgen.1010942 (PMC10519590; doi:10.1371/journal.pgen.1010942)
Supplement: S1 Table — (XLSX) [file pgen.1010942.s010.xlsx]

## Sheet: Sheet1
Datasets	Number of cells	Number of Target genes	Number of TFs	Number of Links	Average degree per gene	Average degree per TF
hESC	758	876	34	4526	5.17	133.12
mESC	383	950	77	21315	22.44	276.82
mDC	456	801	20	756	0.94	37.8
mHSC-E	1072	691	29	11557	16.73	398.52
mHSC-L	848	544	16	4398	8.08	274.88
mHSC-GM	890	618	22	7364	11.92	334.73
