# Supplementary material for: Inferring gene regulatory network from single-cell transcriptomes with graph autoencoder model
Source: PLoS Genet. 2023 Sep 13;19(9):e1010942. doi: 10.1371/journal.pgen.1010942 (PMC10519590; doi:10.1371/journal.pgen.1010942)
Supplement: S2 Table — (XLSX) [file pgen.1010942.s011.xlsx]

## Sheet: Sheet1
Hyperparameters	Cell-type specific ChIP-seq
Layers in Encoder	2 layers
Epochs	500
Neurons of each layer	200
Dims of latent vectors	300
Learning rate	0.01
Dropout rate	0.7
Weight for L2 loss	0.0001
