# Supplementary material for: Inferring gene regulatory network from single-cell transcriptomes with graph autoencoder model
Source: PLoS Genet. 2023 Sep 13;19(9):e1010942. doi: 10.1371/journal.pgen.1010942 (PMC10519590; doi:10.1371/journal.pgen.1010942)
Supplement: S3 Table — The bold value denotes the best AUROC/AUPRC among 10 competing GRN inference methods on each benchmark, and underlined is the second-best. (XLSX) [file pgen.1010942.s012.xlsx]

## Sheet: AUROC
	LI	LL	CY	BF	BFC	TF
PIDC	0.857	0.937	0.775	0.721	0.714	0.737
PPCOR	0.823	0.895	0.768	0.734	0.81	0.689
LEAP	0.757	0.714	0.621	0.698	0.756	0.756
GRNBOOST2	0.821	0.899	0.772	0.688	0.785	0.745
SCODE	0.512	0.513	0.486	0.57	0.55	0.592
SCRIBE	0.771	0.773	0.647	0.709	0.714	0.626
DeepSEM	0.621	0.744	0.516	0.518	0.611	0.585
CNNC	0.523	0.455	0.5	0.551	0.499	0.387
3DCEMA	0.789	0.933	0.5	0.622	0.716	0.549
DeepRIG	0.868	0.76	0.919	0.955	0.913	0.965

## Sheet: AUPRC
	LI	LL	CY	BF	BFC	TF
PIDC	0.471	0.473	0.319	0.406	0.346	0.565
PPCOR	0.459	0.426	0.315	0.452	0.415	0.528
LEAP	0.512	0.23	0.265	0.42	0.35	0.57
GRNBOOST2	0.374	0.353	0.327	0.362	0.375	0.514
SCODE	0.2	0.068	0.245	0.322	0.203	0.409
SCRIBE	0.496	0.262	0.436	0.474	0.376	0.438
DeepSEM	0.316	0.262	0.336	0.407	0.309	0.46
CNNC	0.2	0.439	0.334	0.359	0.326	0.414
3DCEMA	0.509	0.708	0.456	0.618	0.502	0.596
DeepRIG	0.709	0.374	0.931	0.862	0.754	0.873
