# Supplementary material for: Inferring gene regulatory network from single-cell transcriptomes with graph autoencoder model
Source: PLoS Genet. 2023 Sep 13;19(9):e1010942. doi: 10.1371/journal.pgen.1010942 (PMC10519590; doi:10.1371/journal.pgen.1010942)
Supplement: S4 Table — The bold value denotes the best AUROC/AUPRC among 10 competing GRN inference methods on each benchmark, and underlined is the second-best. (XLSX) [file pgen.1010942.s013.xlsx]

## Sheet: AUROC
	mCAD	HSC	VSC	GSD
PIDC	0.301	0.742	0.824	0.605
PPCOR	0.299	0.675	0.735	0.571
LEAP	0.361	0.591	0.538	0.548
GRNBOOST2	0.287	0.728	0.804	0.571
SCODE	0.662	0.398	0.569	0.511
SCRIBE	0.311	0.557	0.385	0.556
DeepSEM	0.449	0.534	0.369	0.536
CNNC	0.52	0.465	0.528	0.48
3DCEMA	0.289	0.527	0.065	0.6
DeepRIG	0.996	0.935	0.931	0.939

## Sheet: AUPRC
	mCAD	HSC	VSC	GSD
PIDC	0.518	0.443	0.717	0.286
PPCOR	0.519	0.382	0.595	0.288
LEAP	0.552	0.263	0.29	0.234
GRNBOOST2	0.515	0.435	0.581	0.271
SCODE	0.811	0.189	0.354	0.24
SCRIBE	0.526	0.261	0.221	0.265
DeepSEM	0.651	0.301	0.243	0.276
CNNC	0.79	0.363	0.336	0.27
3DCEMA	0.593	0.462	0.569	0.394
DeepRIG	0.967	0.816	0.924	0.888
