# Supplementary material for: Inferring gene regulatory network from single-cell transcriptomes with graph autoencoder model
Source: PLoS Genet. 2023 Sep 13;19(9):e1010942. doi: 10.1371/journal.pgen.1010942 (PMC10519590; doi:10.1371/journal.pgen.1010942)
Supplement: S5 Table — The bold value denotes the best AUROC/AUPRC among 10 competing GRN inference methods on each benchmark, and underlined is the second-best. (XLSX) [file pgen.1010942.s014.xlsx]

## Sheet: AUROC
	hESC	mESC	mDC	mHSC-L	mHSC-E	mHSC-GM
PIDC	0.497	0.514	0.45	0.497	0.433	0.473
PPCOR	0.49	0.5	0.5	0.499	0.499	0.5
LEAP	0.562	0.539	0.41	0.527	0.549	0.56
SCODE	0.558	0.472	0.48	0.474	0.55	0.544
GRNBOOST2	0.532	0.535	0.46	0.546	0.485	0.52
SCRIBE	0.506	0.524	0.44	0.56	0.51	0.513
DeepSEM	0.566	0.512	0.52	0.535	0.512	0.536
CNNC	0.459	0.522	0.69	0.68	0.624	0.7
3DCEMA	-	0.588	0.52	0.552	0.655	0.536
DeepRIG	0.51	0.75	0.54	0.69	0.67	0.68

## Sheet: AUPRC
	hESC	mESC	mDC	mHSC-L	mHSC-E	mHSC-GM
PIDC	0.159	0.35	0.087	0.507	0.555	0.525
PPCOR	0.168	0.345	0.088	0.527	0.584	0.54
LEAP	0.168	0.363	0.072	0.572	0.566	0.506
SCODE	0.205	0.352	0.09	0.517	0.604	0.554
GRNBOOST2	0.161	0.359	0.084	0.537	0.586	0.544
SCRIBE	0.169	0.357	0.082	0.53	0.594	0.532
DeepSEM	0.189	0.353	0.081	0.545	0.576	0.546
CNNC	0.139	0.238	0.081	0.413	0.442	0.457
3DCEMA	-	0.39	0.085	0.526	0.517	0.509
DeepRIG	0.164	0.56	0.11	0.7	0.74	0.73
