# Supplementary material for: Inferring gene regulatory network from single-cell transcriptomes with graph autoencoder model
Source: PLoS Genet. 2023 Sep 13;19(9):e1010942. doi: 10.1371/journal.pgen.1010942 (PMC10519590; doi:10.1371/journal.pgen.1010942)
Supplement: S6 Table — The GRNs inferred by DeepRIG were subjected to edge weight normalization, ranging from 0 to 1. Subsequently, we retained the regulations with edge weights exceeding 0.2. (XLSX) [file pgen.1010942.s015.xlsx]

## Sheet: Sheet1
Datasets	Predicted interactions	Newly predicted interactions	Pre-existing interactions	Density of pre-existing
CD14Monocyte	638	441	197	0.309
BC	183	131	52	0.284
CD4T	34	25	9	0.265
CD8T	483	339	144	0.298
