# Supplementary material for: Inferring gene regulatory network from single-cell transcriptomes with graph autoencoder model
Source: PLoS Genet. 2023 Sep 13;19(9):e1010942. doi: 10.1371/journal.pgen.1010942 (PMC10519590; doi:10.1371/journal.pgen.1010942)
Supplement: S7 Table — (XLSX) [file pgen.1010942.s016.xlsx]

## Sheet: Sheet1
Cell type	Identified regulators
CD14 Monocytes	GATA2, ATF3, MYB, JUND, PAX5, BACH2, BATF, GATA3, MYC, STAT1, CEBPB, SPI1, RPS4Y2, FCER1A, BCL11A
B cells	EGR1, EGR2, TBX21, MEF2C, GATA2, BACH2, STAT1, MYC, NFE2, PAX5, RUNX3, FCER1A
CD4T cells	GPR82, BATF, TRBC1, MYB, SPI1, EGR1, LINC01550, SCGB3A1
CD8T cells	BACH2, NFE2, SPI1, MAX, GATA2, MEF2C, GATA3, ATF3
