# Supplementary material for: Inferring gene regulatory network from single-cell transcriptomes with graph autoencoder model
Source: PLoS Genet. 2023 Sep 13;19(9):e1010942. doi: 10.1371/journal.pgen.1010942 (PMC10519590; doi:10.1371/journal.pgen.1010942)
Supplement: S8 Table — (XLSX) [file pgen.1010942.s017.xlsx]

## Sheet: Sheet1
Cell type	Identified regulators from trained models from scratch	Identified regulators from transferred models
B cells	EGR1, EGR2, TBX21, MEF2C, GATA2, BACH2, STAT1, MYC, NFE2, PAX5, RUNX3, FCER1A	PAX5, EGR1, MAX, KIAA0125, BACH2, P2RX5, SPIB, EBF1
CD4T cells	GPR82, BATF, TRBC1, MYB, SPI1, EGR1, LINC01550, SCGB3A1	EGR2, MYB, MAX, EGR1, JUND, RUNX3, BATF, CEBPB
CD8T cells	BACH2, NFE2, SPI1, MAX, GATA2, MEF2C, GATA3, ATF3	MYC, STAT1, JUND, MAX, RUNX3, TRABD2A, SPIB, RP11-127B20.3, ATF3, MEF2C, NFE2, GATA3
